# Supplementary material for: Critical Cooling Rate of Fast-Crystallizing Polyesters: The Example of Poly(alkylene trans-1,4-cyclohexanedicarboxylate)
Source: Polymers (Basel). 2024 Oct 1;16(19):2792. doi: 10.3390/polym16192792 (PMC11478611; doi:10.3390/polym16192792)
Supplement: Supplementary file 1 [file polymers-16-02792-s001.zip]

Archive with 1 entries (1 files):
- polymers-3224133-supplementary.pdf
